# Supplementary material for: Allergenicity Alleviation of Bee Pollen by Enzymatic Hydrolysis: Regulation in Mice Allergic Mediators, Metabolism, and Gut Microbiota
Source: Foods. 2022 Oct 31;11(21):3454. doi: 10.3390/foods11213454 (PMC9658975; doi:10.3390/foods11213454)
Supplement: Supplementary file 1 [file foods-11-03454-s001.zip]

Archive with 1 entries (1 files):
- foods-1968649-supplementary.pdf
